# Supplementary material for: Multi-population GWAS and enrichment analyses reveal novel genomic regions and promising candidate genes underlying bovine milk fatty acid composition
Source: BMC Genomics. 2019 Mar 6;20:178. doi: 10.1186/s12864-019-5573-9 (PMC6404302; doi:10.1186/s12864-019-5573-9)
Supplement: Supplementary file 1 — Effects of the lead SNPs in all the detected genomic regions. SNP regression coefficients (SNP effects) in all the FA traits studied, along with the standard errors and –log 10 p-values, for the lead-SNP in each of the detected genomic region. (XLSX 45 kb) [file 12864_2019_5573_MOESM1_ESM.xlsx]

## Sheet: LeadSNP effects
BTA	Region	Lead SNP		C8:0			C10:0			C12:0			C14:0			C14:1			C15:0			C16:0			C16:1			C18:0			C18:1c9			C18:2n6			C18:3n3			CLA			C14 index			C16 index			C18 index
			Position (bp)	b	SE	MinlogPval	b	SE	MinlogPval	b	SE	MinlogPval	b	SE	MinlogPval	b	SE	MinlogPval	b	SE	MinlogPval	b	SE	MinlogPval	b	SE	MinlogPval	b	SE	MinlogPval	b	SE	MinlogPval	b	SE	MinlogPval	b	SE	MinlogPval	b	SE	MinlogPval	b	SE	MinlogPval	b	SE	MinlogPval	b
1	1a	BovineHD0100005927	19928881	-0.000754979	0.00545731	0.0506251	-0.010044	0.0130042	0.356647	-0.0116384	0.0164867	0.318547	-0.0511939	0.0287437	1.12549	-0.00330051	0.00694506	0.197485	-0.00262947	0.00431345	0.265898	-0.337659	0.0701879	5.82293	-0.00412223	0.00963884	0.174644	0.0700658	0.0461711	0.888959	0.262046	0.0705079	3.69474	0.00741605	0.00397396	1.20748	0.00440007	0.00496207	0.425716	0.0159282	0.00696293	1.65438	0.0205822	0.0496183	0.16859	0.0420022	0.027908	0.878381	0.071114
	1b	BovineHD0100028854	101085818	-0.00150663	0.00538471	0.10811	-0.00816673	0.0128338	0.280212	-0.00814453	0.0162736	0.209896	-0.016828	0.0283127	0.257849	0.0196689	0.00686299	2.38114	0.00568955	0.00425103	0.742876	0.0380766	0.0692441	0.234782	0.0314145	0.00951331	3.01799	-0.16777	0.0455005	3.64449	0.106763	0.0695053	0.904733	-0.000577366	0.00391325	0.0541844	0.00190816	0.00488267	0.157426	-0.0022058	0.00686295	0.126156	0.167295	0.0489715	3.19716	0.0856694	0.0275419	2.72871	0.486901
	1c	BovineHD0100040933	142553241	0.00424954	0.0058688	0.328817	0.0192509	0.0139328	0.777109	0.029056	0.0176886	0.998015	0.0442235	0.0308539	0.818823	0.00383045	0.00742954	0.217417	0.0215827	0.00463387	5.49495	0.158002	0.0752309	1.44723	0.0118303	0.0103066	0.600264	-0.107436	0.0495979	1.51855	-0.149417	0.0757047	1.315	-0.00260478	0.00427096	0.266049	-0.00269113	0.00534282	0.211493	0.00657064	0.00747793	0.420698	-0.00240859	0.0529394	0.0160532	0.0107064	0.0298718	0.142646	0.0837221
2	2a	BovineHD0200004631	16193919	-0.0254193	0.00522607	5.93903	-0.0671179	0.0124526	7.15174	-0.0629114	0.0157911	4.16893	-0.107527	0.027447	4.04852	-0.00281454	0.00665647	0.172359	0.0036498	0.00413484	0.423197	-0.041784	0.0674285	0.271266	0.0185543	0.00926454	1.3448	0.0169289	0.0441664	0.153974	0.232341	0.0674878	3.23965	0.00901059	0.00380521	1.74748	0.00729912	0.00474992	0.905281	0.0154221	0.00666015	1.68652	0.0573054	0.0475465	0.641861	0.0649102	0.0268657	1.80444	0.217746
	2b	BovineHD0200017038	59889124	-0.00182392	0.00700652	0.0998416	-0.0185165	0.0166862	0.573272	-0.0236711	0.0211702	0.579203	-0.00545126	0.0368068	0.0544034	0.013464	0.00893482	0.879979	-0.00466184	0.00554384	0.397505	0.482846	0.0902276	7.05916	0.0262714	0.0123856	1.46965	-0.111342	0.0591949	1.222	-0.256709	0.0904383	2.34365	-0.0158127	0.00509962	2.71438	-0.0128705	0.00637254	1.36235	-0.00623566	0.00894324	0.313679	0.0983882	0.0638044	0.909858	0.00320983	0.0358954	0.0321026	-0.00478941
	2c	BovineHD0200019323	66786664	0.000258305	0.00549998	0.0165808	0.0173783	0.013117	0.732329	0.0243526	0.0166346	0.844051	0.0608425	0.0288947	1.45304	-0.0140407	0.00700773	1.3457	0.00127953	0.00434592	0.114393	-0.0640278	0.0708751	0.436141	-0.0490852	0.00973323	6.33898	0.105342	0.046432	1.63295	-0.0776112	0.0710096	0.561603	-0.0082327	0.00399821	1.40357	-0.00413995	0.00499543	0.390142	-0.0182927	0.00700919	2.04292	-0.133968	0.0500755	2.12692	-0.128107	0.028208	5.25292	-0.299354
	2d	BovineHD0200032270	112019317	0.00323934	0.00551789	0.254019	0.025738	0.0131235	1.30229	0.0434615	0.0166715	2.03926	0.0469179	0.0290018	0.975859	0.00190745	0.00701069	0.104819	0.00908186	0.00436454	1.42655	0.231322	0.0709818	2.95136	-0.00376351	0.00974676	0.155274	-0.0313306	0.0466475	0.299462	-0.344091	0.0712855	5.8581	-0.00437493	0.00401732	0.558861	-0.00492827	0.00502649	0.48564	0.00267782	0.00703816	0.152677	-0.0213379	0.0500662	0.173947	-0.0503886	0.0282572	1.12754	-0.267134
3	3	BovineHD0300033732	116218318	-0.00541943	0.00569328	0.467057	-0.013624	0.013567	0.501302	-0.0263483	0.0172053	0.900772	-0.0324468	0.0299135	0.555861	5.58291e-05	0.00728011	0.00266561	-0.0019026	0.00449702	0.172477	-0.181915	0.0733658	1.88093	-0.00124111	0.0100831	0.0447756	-0.00786061	0.0480584	0.0604433	0.153363	0.0735441	1.43133	0.0105649	0.00414749	1.96433	0.0236455	0.00517922	5.30243	0.028962	0.00727261	4.16596	0.028099	0.0519576	0.230149	0.0257795	0.0291797	0.423682	0.167853
4	4	BovineHD0400004673	15598328	0.00419467	0.00581741	0.327093	0.0176137	0.0138294	0.692951	0.0173719	0.0175795	0.490718	0.0699825	0.0305793	1.65551	0.00845972	0.00739914	0.597055	0.0207961	0.00461741	5.17565	0.128777	0.0749448	1.0668	0.00732484	0.0102943	0.321711	-0.119977	0.049192	1.8318	-0.145276	0.0752751	1.27071	-0.00905998	0.00424799	1.48223	-0.00863973	0.00530389	0.985795	0.00107978	0.0074317	0.0533125	0.000802357	0.0527844	0.00529932	0.0127528	0.0298289	0.174579	0.093003
5	5a	BovineHD4100003418	10334766	0.00131434	0.0058582	0.0848757	-0.0041358	0.0140023	0.114801	-0.00204031	0.0177186	0.0417583	-0.0130587	0.0307896	0.172971	-0.00513673	0.00747741	0.307943	0.0282518	0.00463679	8.95532	-0.051999	0.07547	0.309076	-0.00152562	0.0103689	0.0540265	-0.0207403	0.0495062	0.17053	-0.0245485	0.0756179	0.127579	0.0110401	0.00427444	2.00878	-0.00634111	0.00532816	0.63078	0.0100254	0.00749455	0.742333	-0.0198038	0.0533527	0.148437	-0.00117506	0.0300955	0.0137412	0.0255307
	5b	BovineHD0500018726	66952116	0.020651	0.00557526	3.67328	0.0642131	0.0132857	5.87182	0.0621963	0.0168336	3.6574	0.0768755	0.0293079	2.05972	-0.00831561	0.00706552	0.621195	0.00192095	0.0044054	0.178614	-0.116178	0.0715846	0.98046	-0.0325506	0.00981239	3.04147	0.0314378	0.0471318	0.296914	-0.192215	0.0719601	2.1215	-0.00532805	0.0040608	0.722398	0.00388252	0.00507154	0.352672	0.00179987	0.00710995	0.096827	-0.108887	0.0503346	1.51541	-0.0820805	0.0285301	2.39631	-0.25426
	5c	BovineHD0500026662	93945655	0.0226185	0.00563085	4.22936	0.0730671	0.0134344	7.27047	0.0766903	0.0169951	5.19333	0.0672324	0.029578	1.63784	-0.0335105	0.00716657	5.53372	0.00591005	0.00444952	0.734953	0.337077	0.0723716	5.49495	-0.0489434	0.00995279	6.05733	-0.0151337	0.0474979	0.124929	-0.429379	0.0726218	8.47253	-0.0158238	0.00410234	3.94057	-0.0105906	0.00511003	1.41774	-0.027076	0.00718399	3.78529	-0.300335	0.0511617	8.36151	-0.196579	0.0288818	10.9994	-0.397135
6	6	Hapmap32946-BTC-046820	41417527	0.0101627	0.00783776	0.710505	0.00942577	0.0186828	0.211903	-0.000626419	0.023665	0.00926966	-0.0236405	0.0411335	0.247585	-0.0287627	0.0100202	2.38738	-0.00899434	0.00618009	0.83694	0.0361336	0.101099	0.142192	-0.044911	0.013886	2.91378	0.247257	0.0663061	3.71619	-0.194002	0.101057	1.26049	-0.00536992	0.00571998	0.458629	-0.00205488	0.00710459	0.112156	-0.0154921	0.00999378	0.916859	-0.205641	0.0715736	2.39102	-0.145238	0.0402291	3.51444	-0.698129
7	7a	BovineHD0700003940	14631359	-0.0302268	0.00651241	5.46088	-0.0701167	0.0155009	5.21573	-0.0813331	0.0196889	4.44209	-0.115896	0.0342662	3.14326	-0.0127697	0.00830439	0.906158	-0.011696	0.00516048	1.63035	-0.0966189	0.0837654	0.604277	0.0020435	0.0115174	0.0659199	0.0839013	0.0550992	0.893381	0.287618	0.0841108	3.2025	0.00774916	0.00474392	0.989849	0.00950769	0.00593587	0.961718	0.0123529	0.00830735	0.863216	-0.00790855	0.0593076	0.0487023	0.0271679	0.0334132	0.380731	0.0949059
	7b	BovineHD0700033882	78425203	-0.00270236	0.00631602	0.174734	-0.0134405	0.015086	0.428326	-0.0139293	0.0191284	0.331158	-0.024247	0.0332004	0.332366	-0.00536612	0.0081159	0.293715	-0.0116549	0.00499848	1.70515	-0.000395842	0.0813559	0.00168921	-0.00217254	0.0112243	0.0723612	-0.00337583	0.0533497	0.022484	0.0676524	0.0815845	0.390433	0.020347	0.00459952	5.01317	0.0159999	0.00575384	2.26572	0.00517626	0.00807109	0.282907	-0.0251542	0.0580243	0.177411	-0.00526756	0.0324506	0.0599574	0.0847028
	7c	BovineHD0700023808	81770048	0.00891609	0.00574616	0.918138	0.0518693	0.013686	3.82194	0.0814258	0.0173776	5.55433	0.132461	0.0302459	4.92455	0.0107529	0.00732665	0.847097	0.0133416	0.00455274	2.47048	-0.0290093	0.0739437	0.158125	-0.020146	0.0101584	1.32471	-0.0451353	0.048597	0.452213	-0.201353	0.0742392	2.175	-0.00266359	0.00418802	0.280028	-0.00454015	0.00523713	0.413426	-0.000606954	0.00733349	0.029635	-0.0250119	0.0522983	0.198961	-0.0572377	0.0294525	1.28426	-0.101685
8	8a	BovineHD0800017833	59768925	-0.00496531	0.00696405	0.322529	-0.0419436	0.0165711	1.94424	-0.0792889	0.0210403	3.78443	-0.108653	0.0366493	2.51855	-0.0267739	0.00891181	2.57482	-0.0273467	0.00551983	6.13904	-0.115609	0.0897362	0.704138	-0.0209911	0.0123309	1.0521	0.192746	0.0589104	2.97125	0.216258	0.0899806	1.7893	0.00815461	0.00507542	0.966082	0.0101114	0.00634596	0.954368	0.0026137	0.00891264	0.11389	-0.102015	0.0635964	0.963802	-0.0553413	0.0357207	0.916082	-0.203931
	8b	UA-IFASA-8810	83048502	0.00886138	0.00537412	1.00363	0.0308059	0.0127993	1.79342	0.0381066	0.0162492	1.72079	0.121485	0.0282548	4.76676	0.0125387	0.00687921	1.16526	0.00912483	0.00426204	1.4911	-0.0609154	0.0693128	0.420807	-0.0159217	0.00953619	1.02229	-0.0147186	0.0453875	0.127424	-0.105123	0.0695551	0.883731	0.0014161	0.00391408	0.144176	0.00400219	0.00488233	0.384713	0.00345008	0.00687351	0.210624	0.00148208	0.0490684	0.0105929	-0.0373552	0.0276214	0.753876	-0.0393097
9	9a	BovineHD0900006866	25649184	0.0037131	0.00555348	0.297788	0.0051398	0.0132647	0.155895	0.0148093	0.0167925	0.422701	0.0415364	0.0291674	0.811277	0.0318224	0.00710777	5.12117	0.00659788	0.00438481	0.878119	-0.0832022	0.071532	0.611242	0.0232425	0.00986793	1.73271	-0.142681	0.04683	2.63581	0.124718	0.0717674	1.08489	0.00458135	0.00404616	0.589187	-0.00243556	0.00504603	0.201122	0.0140265	0.00708458	1.32131	0.186958	0.0507398	3.64012	0.0720499	0.0285166	1.93864	0.463304
	9b	BovineHD0900022595	81317019	-0.00541579	0.0057256	0.463183	-0.00235558	0.0136005	0.0642429	0.00128404	0.0172569	0.0265553	0.0187114	0.0300988	0.272326	0.00798538	0.00726835	0.565559	0.0200284	0.0045279	5.01235	0.0615079	0.0734684	0.395257	0.0151743	0.0101092	0.875027	-0.0228393	0.0483124	0.196272	0.017663	0.0738361	0.0910134	-0.00525738	0.00416829	0.683593	-0.00809657	0.00521161	0.919774	-0.00894366	0.00729591	0.65707	0.0470583	0.0517674	0.439696	0.0285119	0.0292678	0.481523	0.0848852
10	10a	BovineHD1000000325	1128463	0.013199	0.00534171	1.87043	0.0547705	0.0127312	4.77155	0.0831354	0.0161461	6.58178	0.0971926	0.0280848	3.26856	0.00469343	0.00682564	0.308305	0.00718001	0.00422042	1.05112	0.0646663	0.0687059	0.46017	-0.0184993	0.00946527	1.29543	-0.0584111	0.0451229	0.70886	-0.231736	0.0689411	3.11036	-0.00510156	0.00389067	0.721747	-0.0106172	0.00485837	1.53965	-0.00690218	0.00682828	0.505705	-0.0447635	0.0486999	0.446108	-0.0614943	0.0274128	1.60416	-0.130824
	10b	BovineHD4100007875	12917984	-0.00138938	0.00543612	0.0978486	-0.00355616	0.0129252	0.10612	-0.0180834	0.0164229	0.567268	-0.0538695	0.0286263	1.22286	-0.0319395	0.00690628	5.42581	-0.00189964	0.00431484	0.180621	-0.0756063	0.0697376	0.555491	-0.0243039	0.00957333	1.95365	0.211307	0.0460588	5.34869	0.0385194	0.0701771	0.23427	-0.00173337	0.00396242	0.179284	0.00156665	0.00496356	0.123619	-0.0167142	0.00694504	1.79317	-0.205518	0.0492439	4.52289	-0.0615494	0.0277524	1.57564	-0.396718
	10c	BovineHD4100008271	80183671	0.00381127	0.00541595	0.317303	0.0122885	0.0129008	0.467472	0.0258272	0.016362	0.941369	0.0508984	0.0284808	1.13124	0.0135834	0.00691826	1.30453	0.00435605	0.00427747	0.510742	0.123545	0.0696775	1.11798	0.0170935	0.00957827	1.12887	-0.128596	0.0457892	2.30291	-0.0972582	0.0699001	0.78487	-0.0076724	0.00394289	1.28677	-0.0231853	0.00492605	5.59895	-0.00696523	0.00692738	0.502139	0.0655259	0.0493581	0.73442	0.0362497	0.0277517	0.717877	0.157056
	10d	BovineHD1000024910	87531270	0.00409926	0.0056887	0.326833	0.00920041	0.0135563	0.303347	0.012067	0.0171967	0.316176	0.00363561	0.0299018	0.0442026	-0.00161644	0.00726345	0.0841308	0.00512997	0.00449486	0.595599	0.129966	0.0731097	1.12231	-0.000513924	0.0100607	0.0180637	0.0536853	0.0480771	0.578159	-0.0523754	0.0733567	0.323089	-0.00553947	0.00414172	0.742165	-0.00381066	0.00517786	0.335584	-0.0331459	0.00727244	5.28643	-0.00802802	0.051847	0.0570267	-0.0211288	0.0291136	0.329752	-0.128582
11	11a	BovineHD1100007441	24755237	0.0110143	0.00553899	1.33016	0.012307	0.0131843	0.455209	-0.00485216	0.0167199	0.112573	-0.0452193	0.0291083	0.919709	-0.00224351	0.00704414	0.124874	-0.00714141	0.00437137	0.990014	0.331461	0.0713359	5.47153	0.0371529	0.00978776	3.83227	-0.0504353	0.0466816	0.552906	-0.187415	0.0713854	2.06275	-0.00936336	0.00402803	1.69689	-0.00593044	0.00503354	0.622106	-0.0191427	0.00706309	2.17241	0.0297517	0.050271	0.256516	0.0520893	0.0283856	1.1772	-0.07243
	11b	ARS-BFGL-NGS-118165	58856144	-0.0100988	0.00571974	1.11092	-0.0237696	0.0136074	1.09329	-0.0364879	0.0172679	1.46096	-0.0286291	0.0300554	0.467474	-0.00850213	0.00727806	0.614875	-0.00315556	0.00452429	0.313804	0.339118	0.0735541	5.39602	0.00509709	0.010087	0.212301	0.0301463	0.0482455	0.274033	-0.163348	0.0737768	1.5715	-0.00948581	0.00416327	1.64398	-0.00961606	0.00520244	1.19012	-0.0181184	0.00730392	1.88224	-0.0193972	0.0519401	0.149469	-0.034089	0.0292048	0.61419	-0.215435
12	12a	BovineHD1200005214	17148466	-0.00262851	0.0054625	0.200398	-0.0134452	0.0130258	0.520025	-0.033651	0.0165299	1.3791	-0.0842614	0.0287602	2.46955	-0.00419206	0.00697183	0.261497	-0.00302303	0.00432494	0.314646	-0.216855	0.0704406	2.68191	-0.000379439	0.00968585	0.0137878	0.0227906	0.046278	0.20594	0.32262	0.0706801	5.30046	0.0016489	0.00398803	0.167959	0.00420077	0.00497583	0.399529	0.00899543	0.00698543	0.703695	0.0294849	0.0498028	0.256625	0.0403711	0.0280711	0.822795	0.231593
	12b	BovineHD1200007217	24076421	0.00152166	0.00557737	0.105138	0.00996147	0.0132742	0.343911	0.0204188	0.016857	0.646311	0.0632295	0.029339	1.50652	0.0323618	0.00712273	5.25698	0.00502162	0.00441242	0.593301	0.104971	0.0719885	0.839246	0.0147114	0.00985584	0.867971	-0.167668	0.0471302	3.42674	-0.146945	0.0721036	1.3814	-0.0048483	0.00406543	0.632571	-0.00441953	0.00507955	0.415368	0.012643	0.00713909	1.11595	0.169656	0.0508534	3.0709	0.030414	0.0286161	0.540817	0.255682
	12c	BovineHD1200019519	71244186	0.0070831	0.00552233	0.699792	0.0140299	0.0131692	0.54255	0.0115947	0.0167084	0.31183	0.0146051	0.0290793	0.210779	-0.0176749	0.00706213	1.90931	-0.00766097	0.00437224	1.09831	0.105318	0.0713039	0.854903	-0.038208	0.00979849	4.01575	0.10766	0.046725	1.67334	-0.180183	0.0714482	1.93281	-0.00333991	0.00403169	0.389941	-0.00259109	0.00502413	0.217497	-0.0249589	0.00705644	3.39293	-0.138226	0.0504446	2.21175	-0.136101	0.0284048	5.78105	-0.37208
13	13	BovineHD1300018651	65693020	0.0209697	0.00530881	4.10702	0.0601484	0.0126644	5.69038	0.0664653	0.0160606	4.4563	0.0419374	0.0279043	0.876593	-0.00132185	0.00677087	0.0730323	0.000808813	0.00419822	0.0719997	-0.197772	0.0683046	2.4218	-0.0155423	0.00938648	1.00985	0.0208718	0.0448377	0.192753	0.0129665	0.0685529	0.0705923	0.00657798	0.00386781	1.05061	0.0030589	0.00483716	0.278072	-0.0100056	0.00678461	0.853004	-0.0444693	0.0483785	0.446124	-0.0156713	0.0271921	0.248414	-0.0292175
14	14a	ARS-BFGL-NGS-4939	1801116	0.038221	0.00551195	11.3888	0.0753932	0.0130878	8.07665	0.044532	0.016631	2.12994	-0.196963	0.0290158	10.9446	0.0300853	0.00700853	4.75315	0.0415021	0.00437349	20.6341	1.15721	0.0716175	58.0026	0.155188	0.00987338	54.9425	-0.0227975	0.0465779	0.204451	-1.03269	0.0716671	46.3458	-0.0575597	0.00403776	45.3818	-0.0539342	0.00503042	26.0937	-0.0677763	0.00704756	21.1688	0.39996	0.0502015	14.7893	0.284841	0.0283091	23.0888	-1.01024
	14b	BovineHD1400001583	6023464	-0.0146061	0.00548941	2.10812	-0.0412842	0.0130861	2.79426	-0.0432915	0.016567	2.04711	-0.0120137	0.0288463	0.16937	-0.00864413	0.0070357	0.659124	-0.00840136	0.00433379	1.2794	-0.382504	0.0711543	7.11757	-0.0190574	0.00986758	1.2721	0.0584316	0.0463472	0.683183	0.353903	0.0709467	6.21529	0.0218079	0.00400784	7.27659	0.0333628	0.00497993	10.6794	0.0164773	0.00701675	1.72444	-0.0539356	0.0505005	0.544377	0.000116006	0.0282867	0.00142334	0.274444
	14c	BovineHD1400012700	44945313	0.00197395	0.00542931	0.14498	0.00584488	0.0129475	0.185965	0.0129342	0.0164036	0.366122	0.0175177	0.028552	0.267992	0.0349593	0.00693983	6.32636	0.0110009	0.00429157	1.9844	0.106531	0.0704	0.885316	0.0391522	0.00975245	4.22515	-0.187397	0.045825	4.36404	-0.0270917	0.0702217	0.155124	-0.00193147	0.0039652	0.203297	0.00139418	0.00493676	0.109226	0.00345534	0.00694707	0.208365	0.242659	0.0498111	5.95584	0.106617	0.0279484	3.86547	0.405883
15	15a	Hapmap60722-rs29027621	28561382	0.0206365	0.0063243	2.95774	0.0589892	0.0150598	4.04742	0.0668451	0.0191095	3.32906	0.177254	0.0332833	6.99732	-0.00219783	0.00805032	0.105216	-0.00602285	0.00500036	0.641298	0.112723	0.081413	0.779424	-0.0283022	0.0111637	1.9493	-0.195085	0.0534428	3.58188	-0.104736	0.0817071	0.699194	0.00599512	0.00460447	0.714648	0.00523283	0.00575075	0.440267	-0.000809927	0.00808411	0.0361201	-0.119371	0.0575731	1.41866	-0.0992022	0.0324237	2.6543	0.244593
	15b	BovineHD1500018885	65881003	0.0201877	0.00586168	3.24172	0.068657	0.0139779	6.04466	0.0733665	0.0177291	4.45587	0.0728993	0.0308416	1.74244	-0.0223949	0.00747033	2.5656	0.0105067	0.0046293	1.63392	0.0581306	0.0754205	0.355706	-0.029045	0.0103741	2.29124	0.0671884	0.0494967	0.757846	-0.309715	0.0756871	4.36899	-0.00597405	0.00426724	0.791774	-0.0124824	0.00533394	1.71503	-0.016639	0.00749469	1.5782	-0.228317	0.053435	4.71435	-0.0893391	0.0300637	2.52843	-0.440874
16	16a	BovineHD1600006616	23911483	-0.00657097	0.00533007	0.662247	-0.00608435	0.0126894	0.199562	0.0104443	0.0161066	0.286767	0.0175113	0.0280302	0.273968	0.024435	0.00678139	3.5027	0.000840122	0.00422919	0.0744105	-0.111897	0.0687495	0.984607	0.0345181	0.00943964	3.59267	0.0164397	0.0450696	0.145519	0.0650058	0.0688187	0.462351	-0.00137827	0.00388377	0.141054	-0.00144009	0.00485143	0.115437	-0.00512537	0.00682091	0.344478	0.170008	0.0483667	3.35676	0.127891	0.0274192	5.50905	-0.0106789
	16b	BovineHD1600016033	57585361	0.00907422	0.00538402	1.03663	0.0155722	0.0128325	0.647931	0.0151222	0.0162803	0.452276	0.0204246	0.0282726	0.327867	-0.0133141	0.00687444	1.27757	-0.0052377	0.00425228	0.66145	0.0112332	0.0693447	0.0598258	-0.0420469	0.00955122	4.97009	0.0190566	0.0454706	0.170602	-0.110065	0.0694358	0.947168	0.00561554	0.00392109	0.817857	0.00384755	0.00488995	0.365137	0.00640886	0.006874	0.454489	-0.111931	0.0490654	1.64717	-0.122321	0.0276523	5.0128	-0.147255
17	17a	BovineHD1700006490	22643383	-0.0113933	0.00612006	1.20304	-0.031605	0.0146066	1.51594	-0.0424773	0.0184849	1.66626	-0.0627747	0.032109	1.29604	0.0165647	0.00782742	1.4644	-0.00118463	0.00483144	0.093499	0.229383	0.078818	2.44237	0.0606152	0.0108844	7.5914	-0.14137	0.0515924	2.21172	-0.0219158	0.0789037	0.107237	-0.00629477	0.00444965	0.803641	0.0021523	0.00555544	0.155869	0.013829	0.00780561	1.11663	0.172646	0.0559337	2.69368	0.138812	0.0314433	4.99501	0.278897
	17b	BovineHD1700008490	30080851	0.0332008	0.00587066	7.80824	0.0691817	0.0139959	6.11394	0.0668262	0.0177501	3.77817	0.0787269	0.0308391	1.97122	-0.0049436	0.0074883	0.293163	0.00386808	0.00464032	0.393064	-0.0749395	0.0755123	0.4935	-0.0362376	0.0104162	3.29815	-0.00134243	0.0495641	0.00948711	-0.151697	0.0756904	1.3463	0.000400338	0.00426973	0.0337184	0.00146121	0.00532924	0.105717	-0.00622047	0.00752569	0.388825	-0.0929233	0.0534765	1.08474	-0.0969334	0.0301007	2.8926	-0.174166
	19	BovineHD1900014372	51386735	-0.036254	0.00567006	9.79136	-0.140632	0.0136059	24.3153	-0.168441	0.0171988	21.9218	-0.280971	0.029816	20.3602	-0.00106024	0.00728486	0.0534082	-0.00463816	0.00448088	0.521979	0.423789	0.0731686	8.15757	0.0415678	0.0100889	4.42182	-0.0701837	0.0478264	0.846951	0.261444	0.0732146	3.44889	0.00632673	0.00412807	0.901803	0.0138132	0.00514754	2.13747	0.00370247	0.00724663	0.215094	0.2329	0.0522804	5.0759	0.0551297	0.0291449	1.23249	0.430571
20	20a	BovineHD2000009329	32523159	-0.00755396	0.00587128	0.702817	-0.0354726	0.0139918	1.94935	-0.052407	0.0177477	2.50196	-0.0949647	0.0308988	2.67444	-0.0241849	0.00751472	2.88962	-0.00675693	0.00464868	0.835406	-0.101608	0.0755508	0.747975	-0.0263933	0.0103899	1.95562	0.23998	0.049669	5.86824	0.0632259	0.0759436	0.392431	0.00192787	0.00427781	0.1856	0.00126733	0.00534124	0.090206	-0.00166934	0.00751149	0.0840048	-0.134151	0.053669	1.90541	-0.0625049	0.0300657	1.42455	-0.422678
	20b	BovineHD2000010589	36924929	-0.00477064	0.00540057	0.42361	-0.0190959	0.0128971	0.857917	-0.0514891	0.0163469	2.78675	-0.0730998	0.0284225	1.99507	-0.00656882	0.00693337	0.464169	-0.00795668	0.00427443	1.20288	-0.215586	0.0696299	2.70767	-0.0206237	0.00959493	1.50031	0.0330837	0.0456636	0.329056	0.334496	0.0697954	5.7833	-0.00556722	0.00393447	0.803898	0.00125855	0.0049139	0.0980744	0.00388947	0.0069014	0.241814	0.00917736	0.049548	0.069023	-0.0261941	0.0277642	0.461612	0.215464
	20c	BovineHD2000016541	59125118	-0.00342251	0.005352	0.281906	-0.0227432	0.0127234	1.13162	-0.0257395	0.0161632	0.953595	-0.0508276	0.0281782	1.14713	0.02642	0.006824	3.96613	-0.000892261	0.00423795	0.0792268	0.030522	0.0688037	0.182221	0.0281061	0.00946517	2.52526	-0.140163	0.0453164	2.703	0.178456	0.0691929	2.00413	-0.000518163	0.00390137	0.0484978	-0.00253775	0.00486808	0.220291	0.016115	0.00683489	1.73552	0.230087	0.0487303	5.63088	0.0776922	0.0274252	2.33601	0.477685
21	21	BovineHD2100015925	55657471	0.0187086	0.00535618	3.32076	0.0554727	0.0127665	4.85645	0.0718117	0.016173	5.04638	0.0831746	0.0281347	2.50675	0.0006271	0.00682165	0.0330351	0.00181911	0.00423668	0.17545	0.193425	0.068915	2.30061	-0.00302932	0.00945737	0.125675	-0.0244611	0.045196	0.230361	-0.344975	0.0691567	6.21533	-0.00789694	0.00390564	1.36469	-0.00783544	0.00487582	0.966359	-0.00667809	0.00683539	0.483365	-0.0572125	0.0487249	0.619216	-0.0274275	0.0274306	0.49844	-0.281224
22	22	BovineHD2200017145	59128692	-0.00397585	0.00564223	0.317835	-0.00261479	0.0134683	0.0725973	-0.00813643	0.0170479	0.19848	0.000343546	0.0296398	0.00403504	0.0308027	0.00721702	4.70514	-0.000626714	0.00445472	0.0515288	-0.0569371	0.0726336	0.36341	0.0281289	0.00998607	2.31423	-0.12589	0.0475962	2.08778	0.17893	0.0727695	1.85581	0.000239367	0.00410822	0.0206625	-0.0075117	0.00511967	0.846749	0.012229	0.00720208	1.04812	0.238583	0.0515318	5.43655	0.096989	0.0289109	3.09998	0.451311
23	23a	BovineHD2300009519	32719601	0.00951974	0.00525987	1.15296	0.0215261	0.0125297	1.06653	0.0185437	0.0158943	0.613794	0.0128858	0.0276455	0.193048	-0.00775762	0.00669437	0.608136	-0.00134119	0.00416107	0.126557	0.102446	0.0676201	0.886842	-0.0168514	0.00931566	1.15205	0.0867192	0.0444843	1.29036	-0.164776	0.0679395	1.81547	-0.0063285	0.00383497	1.0048	-0.0052961	0.00478413	0.571399	-0.0351085	0.0067185	6.76057	-0.0692532	0.047803	0.831458	-0.0667156	0.0269992	1.87054	-0.382602
	23b	BovineHD2300010549	36371798	0.0163999	0.00626508	2.0529	0.0446413	0.0149205	2.5572	0.0587113	0.0189554	2.70937	0.0790583	0.0329197	1.78713	0.0164467	0.00798637	1.40383	0.0239654	0.00495414	5.88099	0.0150524	0.0805801	0.0696537	-0.0118079	0.0110962	0.541719	-0.110174	0.0529177	1.42779	-0.194607	0.0808539	1.79348	-0.00377687	0.00456643	0.389144	-0.000716746	0.00569195	0.0458574	0.00279065	0.00802171	0.137913	0.0603976	0.0570599	0.537858	-0.0375776	0.0321612	0.615039	0.0635142
	23c	BovineHD2300012655	43571699	-0.0156129	0.00559915	2.27602	-0.0410939	0.0133875	2.66884	-0.0419904	0.0169236	1.88289	-0.0747798	0.029393	1.9604	0.0107282	0.0071929	0.867007	-0.0122753	0.00441479	2.26538	-0.179924	0.0722335	1.89473	0.0328842	0.0099752	3.00937	-0.0191867	0.0471865	0.164759	0.301796	0.0722751	4.52706	0.0065179	0.00407761	0.95884	0.0116264	0.00507448	1.65847	0.0164817	0.0071506	1.67428	0.147154	0.0515183	2.368	0.130149	0.028855	5.18913	0.373988
24	24	ARS-BFGL-NGS-38347	10210368	-0.00809499	0.00713302	0.591026	-0.00622479	0.017075	0.145426	0.0169113	0.0215899	0.363057	0.0616173	0.0374535	1.00028	0.0282313	0.00916659	2.68375	0.00311063	0.00563288	0.235979	0.125283	0.0921602	0.759408	0.049106	0.0127455	3.93267	-0.280688	0.060132	5.51663	-0.0202026	0.0922289	0.0826983	-0.00209083	0.00518776	0.163091	-0.00666735	0.00646157	0.519786	0.0132623	0.00910123	0.838449	0.16613	0.0655324	1.94915	0.125445	0.0368948	3.17155	0.603664
25	25a	BovineHD2500002647	9907918	0.0115029	0.00563575	1.38463	0.0504593	0.013465	3.748	0.0806355	0.0170504	5.64713	0.0931987	0.0296538	2.77655	-0.00200622	0.00722179	0.107257	0.00716547	0.00445189	0.968596	0.0688428	0.0726153	0.464573	-0.0109873	0.0100041	0.5653	0.0122192	0.047573	0.098382	-0.291501	0.072811	4.20478	0.00126867	0.00410875	0.120621	-0.00822374	0.00512694	0.963734	-0.00357828	0.00719953	0.208184	-0.0808115	0.0517174	0.927541	-0.0388122	0.028936	0.745162	-0.313285
	25b	BovineHD2500006972	24719140	-0.00758745	0.00524019	0.830808	-0.0340521	0.0124819	2.19589	-0.0398762	0.0158272	1.92985	-0.0789584	0.0275862	2.37608	-0.00348332	0.00667179	0.220691	0.00282675	0.00414185	0.305454	-0.244877	0.0674486	3.54852	0.00167474	0.009246	0.0673923	0.0763063	0.0443697	1.06818	0.315978	0.0677185	5.51281	0.0100304	0.00381463	2.06791	0.00646523	0.00476841	0.756595	0.015885	0.00668759	1.75609	0.0483842	0.0477062	0.507965	0.0488013	0.0268309	1.16156	0.153573
	25c	BovineHD2500011679	41457229	0.0126731	0.00546169	1.69204	0.0430692	0.0130201	3.02689	0.0440206	0.0165004	2.11727	0.0716742	0.0287213	1.9004	-0.0212324	0.00696276	2.63962	-0.00368284	0.00432276	0.404247	-0.0103383	0.0702762	0.0540172	-0.0406424	0.00966546	4.58305	0.075943	0.0462095	0.998742	-0.198369	0.0705647	2.30661	-0.0013902	0.00397687	0.138668	0.000120493	0.00497086	0.0084811	-0.0206441	0.00698872	2.5034	-0.224908	0.0497435	5.21151	-0.11991	0.0280123	4.72962	-0.362977
26	26	BovineHD2600005461	21140458	0.0214075	0.00575996	3.69484	0.0974753	0.0137463	11.8758	0.0658	0.0173993	3.80763	0.20522	0.0303542	10.8627	-0.161506	0.0076432	98.3808	0.000475865	0.00455313	0.0377434	-0.107656	0.0739928	0.836591	0.125858	0.0103223	33.4688	-0.198189	0.0487286	4.32255	-0.00296953	0.0743026	0.0140704	-0.00534618	0.00419855	0.692724	-0.000908991	0.0052443	0.0642948	0.00836601	0.0073689	0.591346	-1.33136	0.0555806	126.073	0.399003	0.0299372	39.7984	0.464096
27	27	BovineHD2700010834	37772577	0.00960669	0.00551411	1.08899	0.00790209	0.0131546	0.261194	0.0043754	0.0166804	0.100681	0.0042163	0.0289721	0.0534038	-0.00374391	0.00705423	0.225042	-0.00518688	0.00435784	0.630873	-0.328937	0.0711306	5.42521	-0.0222604	0.00980072	1.63585	0.0291933	0.0465584	0.275197	0.253907	0.0711897	3.44177	0.0084141	0.00401467	1.44253	0.0108983	0.00502355	1.52216	0.00507911	0.0070477	0.326879	-0.0274386	0.0503913	0.232036	-0.0155702	0.0283848	0.234093	0.168379
28	28	BovineHD2800010195	37207852	0.00547014	0.00565244	0.477334	0.00841488	0.0134625	0.274146	2.11317e-05	0.0170921	0.000428426	0.0086119	0.0296874	0.112523	0.014393	0.00720931	1.33833	0.00472058	0.00446756	0.536586	0.0345384	0.072687	0.197453	0.0508257	0.0100018	6.42697	-0.114923	0.0477266	1.79474	0.018115	0.0729919	0.0947461	-0.00535457	0.00411456	0.714148	-0.00283182	0.0051358	0.235549	0.0161584	0.0072211	1.59785	0.107626	0.0514835	1.43684	0.140708	0.0289546	5.92952	0.250972
29	29	BovineHD2900009830	32925700	0.0153361	0.00517161	2.51962	0.0334577	0.0122937	2.18723	0.0401636	0.0156105	1.99626	0.0513477	0.0272023	1.22859	0.0138941	0.00656229	1.46551	0.00948923	0.0040869	1.69379	0.252839	0.066498	3.84341	0.00079141	0.00909485	0.0312099	-0.0566431	0.0436799	0.710616	-0.307426	0.0668074	5.37766	-0.00488944	0.00376272	0.712664	-0.00387571	0.00470956	0.386645	-0.0106896	0.00659	0.979705	0.0632992	0.0467933	0.754147	-0.038241	0.0263667	0.832801	-0.15857
[truncated: 2 more columns]
