# Supplementary material for: Multi-population GWAS and enrichment analyses reveal novel genomic regions and promising candidate genes underlying bovine milk fatty acid composition
Source: BMC Genomics. 2019 Mar 6;20:178. doi: 10.1186/s12864-019-5573-9 (PMC6404302; doi:10.1186/s12864-019-5573-9)
Supplement: Supplementary file 2 — List of genes identified as enriched using the DAVID based enrichment analysis. Gene names and the positions in the genome (chromosome, start and end bp) clustered to at least one of the significantly enriched pathways and GO terms. (XLSX 24 kb) [file 12864_2019_5573_MOESM2_ESM.xlsx]

## Sheet: Sheet1
Chromosome/scaffold name	Gene name	Gene start (bp)	Gene end (bp)
2	NUP35	13455252	13487222
2	PLEKHA3	18382408	18410532
2	OSBPL6	18476915	18564896
2	AGPS	19340960	19433177
2	SGPP2	111402467	111492915
2	MOGAT1	111602255	111631564
2	ACSL3	111797170	111887224
2	WDFY1	112793508	112845293
2	IRS1	115790540	115794253
2	HTR2B	119704776	119719894
2	FABP3	122723225	122783830
2	MECR	124913878	124949961
2	SESN2	125698160	125714128
2	DHDDS	127266788	127295155
2	PAFAH2	127684837	127720396
2	PAQR7	127813023	127818513
2	LDLRAP1	128078919	128103312
2	PLA2G2F	133111283	133124161
2	PLA2G5	133224531	133246491
2	PLA2G2E	133373263	133376607
3	PRLH	117645912	117646680
5	CHPT1	65852754	65882216
5	ETFBKMT	78647957	78655646
5	ETNK1	87967760	88017062
5	PLEKHA5	91031351	91136741
5	PLCZ1	91771436	91820146
5	PLBD1	95706361	95796211
5	LRP6	98016612	98171227
8	PIGO	59755657	59762312
8	STOML2	59768559	59771818
10	SLC51B	11930744	11941332
10	HACD3	12383331	12413251
10	PIGH	79811040	79819485
10	RDH12	80159084	80167935
11	ABCG5	26124239	26156411
11	ABCG8	26156648	26174650
12	ALG5	24719248	24745360
13	GGT7	64737634	64791116
13	ACSS2	64794728	64841518
13	PHF20	65616355	65741829
14	DGAT1	1795351	1804562
14	GPAA1	1942672	1945910
14	ST3GAL1	8970645	8985785
14	PMP2	46801775	46806914
14	FABP9	46817759	46821444
14	FABP4	46833665	46838053
14	FABP12	46883462	46891306
15	APOA5	27871672	27873811
15	APOA4	27906599	27909370
15	ApoC3	27914680	27917264
15	APOA1	27932200	27934085
15	PAFAH1B2	28260081	28286877
15	SLC37A4	30122001	30127150
15	DPAGT1	30204634	30209462
15	ABCG4	30257754	30272204
15	THY1	30509504	30515399
15	CAT	65779325	65815261
17	MGST2	18331272	18369333
19	KAT7	37444870	37479632
19	B4GALNT2	38025688	38064965
19	STARD3	40664260	40688903
19	PGAP3	40696351	40710279
19	GRB7	40753903	40762633
19	ORMDL3	40907227	40913526
19	NR1D1	41040926	41048228
19	ACLY	42691369	42735634
19	KAT2A	42888854	42895399
19	STAT5B	42960226	42996671
19	STAT5A	43033597	43054075
19	BRCA1	43714457	43783351
19	NAGS	44486048	44491268
19	NMT1	45375505	45406315
19	PLCD3	45411512	45432420
19	ACBD4	45433968	45440555
19	CRHR1	46456088	46483532
19	KANSL1	46650344	46775847
19	GH	48768618	48772014
19	FASN	51384922	51403614
19	PCYT2	51592128	51599282
19	PGS1	54404340	54441590
19	ST6GALNAC1	55749013	55765934
19	ST6GALNAC2	55803307	55822126
19	ACOX1	56300413	56321456
19	FADS6	57141972	57157895
19	FDXR	57164031	57175524
19	NAT9	57264601	57269361
19	SLC9A3R1	57270436	57287588
19	KCNJ2	61185603	61195897
20	PRKAA1	33688291	33716677
23	AGPAT1	27017065	27024545
23	ATAT1	28156649	28169424
26	PTEN	9498226	9595849
26	LIPJ	10211198	10247852
26	LIPK	10432620	10449946
26	LIPN	10464922	10496553
26	LIPM	10504440	10540469
26	CH25H	10976195	10978251
26	LIPA	10988284	11030717
26	CYP26C1	14447529	14455537
26	CYP26A1	14460222	14463796
26	MYOF	14667438	14848281
26	PLCE1	15372112	15701216
26	ZDHHC16	18532938	18538390
26	ERLIN1	20921806	20963567
26	SCD	21141592	21148318
26	ELOVL3	22742695	22745622
26	CYP17A1	23694362	23700404
26	ECHS1	25856475	25865594
26	GPAM	32963414	33003349
26	ACSL5	33184653	33234956
26	ZDHHC6	33238812	33253738
26	PNLIP	37289807	37310481
29	ARHGAP32	32874442	33009046
29	TKFC	40537653	40549701
