# Supplementary material for: Multi-population GWAS and enrichment analyses reveal novel genomic regions and promising candidate genes underlying bovine milk fatty acid composition
Source: BMC Genomics. 2019 Mar 6;20:178. doi: 10.1186/s12864-019-5573-9 (PMC6404302; doi:10.1186/s12864-019-5573-9)
Supplement: Supplementary file 3 — Micro-RNAs located within detected genomic regions. List of micro-RNAs (names and ensemble stable IDs) located in detected genomic regions and their positions in the genome (chromosome, start and end bp). (XLSX 11 kb) [file 12864_2019_5573_MOESM3_ESM.xlsx]

## Sheet: Sheet1
Chromosome/scaffold name	name	stable ID	start (bp)	end (bp)	description
1	bta-mir-99a	ENSBTAG00000029768	19931185	19931265	bta-mir-99a [Source:miRBase;Acc:MI0004751]
2	bta-mir-153-1	ENSBTAG00000036436	107963022	107963111	bta-mir-153-1 [Source:miRBase;Acc:MI0009749]
2	bta-mir-2284m	ENSBTAG00000045470	118290679	118290745	bta-mir-2284m [Source:miRBase;Acc:MI0011459]
2	bta-mir-2284u	ENSBTAG00000045330	130903852	130903927	bta-mir-2284u [Source:miRBase;Acc:MI0011387]
2	bta-mir-2356	ENSBTAG00000044630	106733739	106733811	bta-mir-2356 [Source:miRBase;Acc:MI0011385]
2	bta-mir-2357	ENSBTAG00000044284	121518939	121519017	bta-mir-2357 [Source:miRBase;Acc:MI0011386]
2	bta-mir-26b	ENSBTAG00000029850	107133394	107133478	bta-mir-26b [Source:miRBase;Acc:MI0004745]
2	bta-mir-2887-2	ENSBTAG00000047790	66273171	66273227	bta-mir-2887-1 [Source:miRBase;Acc:MI0013060]
2	bta-mir-2904-3	ENSBTAG00000047042	66273058	66273127	bta-mir-2904-1 [Source:miRBase;Acc:MI0013080]
2	bta-mir-375	ENSBTAG00000029763	107667516	107667585	bta-mir-375 [Source:miRBase;Acc:MI0009817]
3	bta-mir-2902	ENSBTAG00000045663	117980135	117980199	bta-mir-2902 [Source:miRBase;Acc:MI0013077]
5	bta-mir-1835	ENSBTAG00000045421	76049715	76049777	bta-mir-1835 [Source:miRBase;Acc:MI0010465]
7	bta-mir-2462	ENSBTAG00000045238	82645310	82645378	bta-mir-2462 [Source:miRBase;Acc:MI0011522]
8	bta-let-7d	ENSBTAG00000029853	86887431	86887517	bta-let-7d [Source:miRBase;Acc:MI0005026]
8	bta-let-7f-1	ENSBTAG00000029935	86885225	86885311	bta-let-7f-1 [Source:miRBase;Acc:MI0005062]
8	bta-mir-27b	ENSBTAG00000029846	83009823	83009919	bta-mir-27b [Source:miRBase;Acc:MI0004760]
8	bta-mir-2887-2	ENSBTAG00000046133	59158037	59158093	bta-mir-2887-1 [Source:miRBase;Acc:MI0013060]
8	bta-mir-2904-1	ENSBTAG00000047481	59157001	59157070	bta-mir-2904-1 [Source:miRBase;Acc:MI0013080]
8	bta-mir-2904-2	ENSBTAG00000047754	59157924	59157993	bta-mir-2904-1 [Source:miRBase;Acc:MI0013080]
10	bta-mir-2290	ENSBTAG00000044258	12690727	12690806	bta-mir-2290 [Source:miRBase;Acc:MI0011300]
13	bta-mir-499	ENSBTAG00000029949	64900480	64900582	bta-mir-499 [Source:miRBase;Acc:MI0004750]
14	bta-mir-2308	ENSBTAG00000045478	1566933	1567001	bta-mir-2308 [Source:miRBase;Acc:MI0011321]
14	bta-mir-2309	ENSBTAG00000044263	2071851	2071925	bta-mir-2309 [Source:miRBase;Acc:MI0011322]
14	bta-mir-2310	ENSBTAG00000045398	14953690	14953753	bta-mir-2310 [Source:miRBase;Acc:MI0011323]
14	bta-mir-2489	ENSBTAG00000044458	48094677	48094754	bta-mir-2489 [Source:miRBase;Acc:MI0011326]
14	bta-mir-30b	ENSBTAG00000029972	8084721	8084808	bta-mir-30b [Source:miRBase;Acc:MI0004761]
14	bta-mir-30d	ENSBTAG00000029987	8080292	8080361	bta-mir-30d [Source:miRBase;Acc:MI0004747]
15	bta-mir-139	ENSBTAG00000029859	52956182	52956249	bta-mir-139 [Source:miRBase;Acc:MI0005009]
15	bta-mir-2316	ENSBTAG00000044799	47272310	47272384	bta-mir-2316 [Source:miRBase;Acc:MI0011336]
15	bta-mir-2317	ENSBTAG00000044509	52321937	52322008	bta-mir-2317 [Source:miRBase;Acc:MI0011337]
15	bta-mir-326	ENSBTAG00000029833	55314009	55314103	bta-mir-326 [Source:miRBase;Acc:MI0009799]
19	bta-mir-10a	ENSBTAG00000029892	38549254	38549362	bta-mir-10a [Source:miRBase;Acc:MI0005007]
19	bta-mir-152	ENSBTAG00000036361	39081165	39081250	bta-mir-152 [Source:miRBase;Acc:MI0009748]
19	bta-mir-1814a	ENSBTAG00000044274	38413084	38413155	bta-mir-1814a [Source:miRBase;Acc:MI0011367]
19	bta-mir-196a-1	ENSBTAG00000036386	38496984	38497085	bta-mir-196a-1 [Source:miRBase;Acc:MI0009767]
19	bta-mir-2342	ENSBTAG00000044355	40516423	40516496	bta-mir-2342 [Source:miRBase;Acc:MI0011370]
19	bta-mir-2343	ENSBTAG00000044884	45204924	45204997	bta-mir-2343 [Source:miRBase;Acc:MI0011371]
19	bta-mir-2344	ENSBTAG00000044470	50423906	50423966	bta-mir-2344 [Source:miRBase;Acc:MI0011372]
19	bta-mir-2345	ENSBTAG00000046791	50853965	50854027	bta-mir-2345 [Source:miRBase;Acc:MI0011373]
19	bta-mir-2345	ENSBTAG00000045277	50889625	50889687	bta-mir-2345 [Source:miRBase;Acc:MI0011373]
19	bta-mir-2345	ENSBTAG00000044288	50931428	50931490	bta-mir-2345 [Source:miRBase;Acc:MI0011373]
19	bta-mir-2345	ENSBTAG00000045084	50968696	50968758	bta-mir-2345 [Source:miRBase;Acc:MI0011373]
19	bta-mir-2346	ENSBTAG00000044643	51516011	51516089	bta-mir-2346 [Source:miRBase;Acc:MI0011374]
19	bta-mir-2348	ENSBTAG00000044955	54657733	54657811	bta-mir-2348 [Source:miRBase;Acc:MI0011376]
19	bta-mir-2349	ENSBTAG00000045449	54221185	54221249	bta-mir-2349 [Source:miRBase;Acc:MI0011377]
19	bta-mir-2886	ENSBTAG00000045840	38542846	38542920	bta-mir-2886 [Source:miRBase;Acc:MI0013059]
19	bta-mir-3064	ENSBTAG00000045885	49332072	49332155	bta-mir-3064 [Source:miRBase;Acc:MI0031503]
19	bta-mir-338	ENSBTAG00000029775	52189629	52189720	bta-mir-338 [Source:miRBase;Acc:MI0009805]
19	bta-mir-3533	ENSBTAG00000047677	51870131	51870214	bta-mir-3533 [Source:miRBase;Acc:MI0031504]
21	bta-mir-1282	ENSBTAG00000037953	55967974	55968074	bta-mir-1282 [Source:miRBase;Acc:MI0010455]
21	bta-mir-2284f	ENSBTAG00000044369	57742113	57742174	bta-mir-2284f [Source:miRBase;Acc:MI0011398]
21	bta-mir-2366	ENSBTAG00000045096	55818275	55818343	bta-mir-2366 [Source:miRBase;Acc:MI0011397]
21	bta-mir-3432a-1	ENSBTAG00000048076	55746781	55746877	bta-mir-3432a-1 [Source:miRBase;Acc:MI0014500]
23	bta-mir-2284c	ENSBTAG00000044561	35647120	35647199	bta-mir-2284c [Source:miRBase;Acc:MI0011415]
23	bta-mir-2378	ENSBTAG00000044647	28202778	28202855	bta-mir-2378 [Source:miRBase;Acc:MI0011413]
23	bta-mir-2379	ENSBTAG00000045181	30788153	30788230	bta-mir-2379 [Source:miRBase;Acc:MI0011414]
23	bta-mir-877	ENSBTAG00000037337	28203151	28203252	bta-mir-877 [Source:miRBase;Acc:MI0009903]
26	bta-mir-107	ENSBTAG00000029843	11287990	11288076	bta-mir-107 [Source:miRBase;Acc:MI0005006]
26	bta-mir-1287	ENSBTAG00000037690	19342069	19342159	bta-mir-1287 [Source:miRBase;Acc:MI0010476]
26	bta-mir-1307	ENSBTAG00000038879	24230071	24230219	bta-mir-1307 [Source:miRBase;Acc:MI0010474]
26	bta-mir-146b	ENSBTAG00000036423	22930890	22930995	bta-mir-146b [Source:miRBase;Acc:MI0009745]
26	bta-mir-202	ENSBTAG00000030055	25988240	25988338	bta-mir-202 [Source:miRBase;Acc:MI0009771]
26	bta-mir-2392	ENSBTAG00000044833	23608961	23609031	bta-mir-2392 [Source:miRBase;Acc:MI0011432]
26	bta-mir-2393	ENSBTAG00000045148	25360584	25360637	bta-mir-2393 [Source:miRBase;Acc:MI0011433]
26	bta-mir-2394	ENSBTAG00000044608	31325373	31325440	bta-mir-2394 [Source:miRBase;Acc:MI0011434]
26	bta-mir-2395	ENSBTAG00000045247	37419076	37419149	bta-mir-2395 [Source:miRBase;Acc:MI0011435]
26	bta-mir-4680	ENSBTAG00000047843	31744029	31744104	bta-mir-4680 [Source:miRBase;Acc:MI0031508]
27	bta-mir-2401	ENSBTAG00000044625	39897913	39897987	bta-mir-2401 [Source:miRBase;Acc:MI0011443]
29	bta-mir-584-7	ENSBTAG00000030097	37319000	37319066	bta-mir-584-7 [Source:miRBase;Acc:MI0009873]
